# Supplementary material for: Use of volatile anesthetics for sedation in the ICU during the COVID-19 pandemic: A national survey in France (VOL’ICU 2 study)
Source: PLoS One. 2022 Dec 29;17(12):e0278090. doi: 10.1371/journal.pone.0278090 (PMC9799316; doi:10.1371/journal.pone.0278090)
Supplement: S3 File — (XLSX) [file pone.0278090.s004.xlsx]

## Sheet: Feuil1
num	lieu_exe	type_rea	region	seniors	internes	lits_rea	lits_usc	patients_an	dms	duree_vm	mort	covid19	covid_pct	sdra_pct_prin	sdra_pct_aut	sdra_pct_hiv	sdra_pct_ent	covid_pct_pri	covid_pct_aut	covid_pct_hiv	covid_pct_ent	dms_cov	duree_vm_cov	mort_cov	connait_si	syst_anaconda	syst_mirus	syst_autre	syst_autre_det	disposition_syst_si	dispo_anaconda	dispo_mirus	dispo_autre	emprunt	si_av_cov	si_dep_cov	change	chang_plus	chang_plus_sdra	chang_penu	chang_stop	chang_autre	chang_autre_det	util_cov_penu	util_cov_cosed	util_cov_ec	util_cov_dcvt	util_cov_autre	util_cov_autre_det
94	2_En Centre Hospitalier Général	1_Médico-chirurgicale / Polyvalente	6_Grand-Est	2.5	4	8	4		7	5	10	O	50	90	80	50	10	100	80	70	10	20	10	60	N					N					J	J	N
n1	2_En Centre Hospitalier Général	1_Médico-chirurgicale / Polyvalente	11_Occitanie	5	3	8	4	490	5.9			O	90									9.5		21	N					N					J	J	N
83	1_En Centre Hospitalier Universitaire	1_Médico-chirurgicale / Polyvalente	8_Île-de-France	8	6	12	6	550	8		25	O													OD	N	O	N		OA	N	O	N	N	J	J	N
n4	1_En Centre Hospitalier Universitaire	5_Autre - Brûlés	1_Auvergne - Rhône-Alpes	5.5	1	11	20	800	10	28	4.75	N													OA	O	N	N		OA	O	N	N	N	P	P	N
n2	1_En Centre Hospitalier Universitaire	1_Médico-chirurgicale / Polyvalente	15_DOM TOM	17	13	20	8	759	9.5	10.7	27.9	O	22.8	18.3	20.4	21.5	10.3	21	29.3	52.8	4.3	12.2	14.5	23.9	OA	O	N	N		N					J	J	N
n3	1_En Centre Hospitalier Universitaire	1_Médico-chirurgicale / Polyvalente	9_Normandie	11	9	19	4	1000				O													OA	N	O	N		OA	N	O	N	N	P	P	N							N	N	O	N	O	relai MDZ / sédation difficile
n5	1_En Centre Hospitalier Universitaire	2_Médicale	2_Bourgogne-Franche-Comté	8	10	15	0	950	5	6	23	O	70	80	60	50	30	100	80	70	60	7	10	22	OD	O	N	N		OD	O	N	N	N	J	P	O	N	O	N	N	N		N	N	O	N	N
117	2_En Centre Hospitalier Général	1_Médico-chirurgicale / Polyvalente	13_Provence-Alpes-Côte d’Azur	10	8	16	8	1100	5		18	O	30	30	30	30						12	20	17	OA	O	N	N		OA	O	N	N	N	P	P	O	N	N	N	O	N
n6	1_En Centre Hospitalier Universitaire	2_Médicale	8_Île-de-France	11	5	20	6					O	50	100	40	60	30	100	40	60	30			40	N					N					J	J	N
n7	1_En Centre Hospitalier Universitaire	2_Médicale	1_Auvergne - Rhône-Alpes	12	10	15	10	1500	4	7	20	O													OA	O	N	N		N					J	J	N
92	2_En Centre Hospitalier Général	2_Médicale	8_Île-de-France	8	5	12	6	750	6	5	21	O	60	100	100	100	100	100	100	100	10	20	15	25	OA	O	N	N		N					J	J	N
28	2_En Centre Hospitalier Général	1_Médico-chirurgicale / Polyvalente	7_Hauts-de-France	5	2	9	6	700	8	10	23	O	95	80	80	70	68	70	70	70	70	8	15	25	N					N					J	J	N
173	1_En Centre Hospitalier Universitaire	1_Médico-chirurgicale / Polyvalente	1_Auvergne - Rhône-Alpes	6.5	6	20	3	1000	6.8		15.1	O	4									15		15	OA	O	N	N		OD	O	N	N	N	J	J	N							O	N	N	O	N
n8	1_En Centre Hospitalier Universitaire	1_Médico-chirurgicale / Polyvalente	9_Normandie	7	9	19	4	1150	4.5	4.5	18	O		100											OA	O	O	N		OA	N	O	N	N	P	P	N							N	O	O	N	O	sédation difficile - bronchospasme - fin de sédation
21	1_En Centre Hospitalier Universitaire	1_Médico-chirurgicale / Polyvalente	13_Provence-Alpes-Côte d’Azur	9	8	20	12	800	10	8	26	O	40	40	50	50	100	100	100	100	50			28	OA	O	N	N		OA	O	N	N	N	P	P	N							N	O	N	N	N
43	1_En Centre Hospitalier Universitaire	1_Médico-chirurgicale / Polyvalente	13_Provence-Alpes-Côte d’Azur	8	10	10	11	1600	5	4	24	O	40	60	40	60	80	60	60	70	5	15	10	20	OA	O	N	N		OA	O	N	N	N	P	P	N							O	O	O	N	N
12	1_En Centre Hospitalier Universitaire	1_Médico-chirurgicale / Polyvalente	1_Auvergne - Rhône-Alpes	5	5	12	8	1000	4	2	12	O	15	60	30	60	60	30	30	60	5	8	5	33	OA	O	O	N		OA	N	O	N	N	P	J	O	N	N	N	O	N		O	N	N	N	N
142	2_En Centre Hospitalier Général	1_Médico-chirurgicale / Polyvalente	8_Île-de-France	8	2	10	6	41	7.5	6	18	O	75	90	90	90	90	90	90	90	10	25	23	19	OA	O	N	N		OA	O	N	N	N	P	P	N							N	N	N	N	N
69	1_En Centre Hospitalier Universitaire	1_Médico-chirurgicale / Polyvalente	13_Provence-Alpes-Côte d’Azur	16	12	24	4	700	12	8.8	21	O	39	46	61	63	29	56	56	65	48	19.3	15	25	OA	O	N	N		OA	O	N	N	N	P	P	O	O	O	N	N	N		N	O	O	N	N
n9	1_En Centre Hospitalier Universitaire	2_Médicale	10_Nouvelle-Aquitaine	9	12	25	12	1900	7	6	18	O	30	100		30	100	30	30	30	15	8	15	18	OA	O	N	N		N					P	J	N
n10	2_En Centre Hospitalier Général	1_Médico-chirurgicale / Polyvalente	1_Auvergne - Rhône-Alpes	5	3.5	8	4	600	7	4	27.5	O	100	100	80	60	100	80	80	80	10	20	14	40	OA	O	N	N		N					J	J	N
n11	2_En Centre Hospitalier Général	1_Médico-chirurgicale / Polyvalente	3_Bretagne	8	6	12	3	770	7.29		17.7	O		100											OA	O	N	N		OA	O	N	N	N	P	P	N
n12	1_En Centre Hospitalier Universitaire	1_Médico-chirurgicale / Polyvalente	1_Auvergne - Rhône-Alpes	8	4	10	0	650	5		15	O	30	70	70	70	70	70	70	70	20	10	7		OA	O	N	N		OA	O	N	N	N	P	P	O	O	N	N	N	N		O	O	N	N	N
58	1_En Centre Hospitalier Universitaire	1_Médico-chirurgicale / Polyvalente	3_Bretagne	9	9	24	6	1100	7	6	18	O	6											18.6	OA	O	N	N		OA	O	N	N	N	P	P	N							N	N	O	O	N
130	2_En Centre Hospitalier Général	1_Médico-chirurgicale / Polyvalente	7_Hauts-de-France	12	8	20	15	687	8.7	8	31	O	37.33	64.72	70.55	64.82	30.23	42.68	42.68	64.82	6.39	11.6	15	23.42	OA	O	N	N		OD	O	N	N	N	J	P	N							O	N	N	O	N
76	1_En Centre Hospitalier Universitaire	1_Médico-chirurgicale / Polyvalente	15_DOM TOM	11	6.5	15	8	450	6		25	O	50												N					N					J	J	N
n13	1_En Centre Hospitalier Universitaire	2_Médicale	9_Normandie	10	12	21	8	1500	6	3	27	O	60	100	70	80	60	100	100	100		12	6	20	OA	O	N	N		N					J	J	N
n14	1_En Centre Hospitalier Universitaire	1_Médico-chirurgicale / Polyvalente	8_Île-de-France	24	8	18	12	1200	8		20	O	10	40	0	0	40	0	0	0	0	15	10	30	OA	O	N	N		N					J	J	N
126	1_En Centre Hospitalier Universitaire	1_Médico-chirurgicale / Polyvalente	1_Auvergne - Rhône-Alpes	11	6	12	8	1100	6.5		20	O	100	75	75	70	75	75	75	70	25			30	OA	O	N	N		N					J	J	N
23	2_En Centre Hospitalier Général	1_Médico-chirurgicale / Polyvalente	1_Auvergne - Rhône-Alpes	6.5	5	12	6	450	8	7	18	O	28	48	48	71	65	55	55	77		24	28	19	N					N					J	J	N
n15	2_En Centre Hospitalier Général	1_Médico-chirurgicale / Polyvalente	8_Île-de-France	13	4	22	12	1800	6	4	21	O	22	100	80	80	100	80	80	80	5	14	12	35	OA	O	N	N		OA	O	N	N	N	S	P	N							O	N	N	N	N
155	2_En Centre Hospitalier Général	1_Médico-chirurgicale / Polyvalente	13_Provence-Alpes-Côte d’Azur	6	1.5	12	0	750	5		30	O	70	20	50	100	10	50	50	100	5	15	10	26	OA	O	N	N		N					J	J	N
n16	1_En Centre Hospitalier Universitaire	1_Médico-chirurgicale / Polyvalente	11_Occitanie	10	8	20	18	800	7	3	18	O	15	30	20	20	20	20	20	20	20	15	8	30	OA	O	O	N		OA	O	N	N	N	S	S	N
n17	2_En Centre Hospitalier Général	1_Médico-chirurgicale / Polyvalente	7_Hauts-de-France	8	1	8	4	330	8	7	20	O	75	40	65	65	60	80	80	90	20	18	15	20	OA	O	N	N		OD	O	N	N	N	J	S	O	O	N	N	N	N		O	O	N	N	N
42	1_En Centre Hospitalier Universitaire	1_Médico-chirurgicale / Polyvalente	13_Provence-Alpes-Côte d’Azur	5	4	6	4	600	6	4	18	N		30	30	30	0	0	0	0	0	0	0	0	OA	O	N	N		N					J	J	N
n18	1_En Centre Hospitalier Universitaire	1_Médico-chirurgicale / Polyvalente	13_Provence-Alpes-Côte d’Azur	8	4	8.5	9.5	600	10	2	5	O	2	0	0	0	2	0	0	0	1				OA	O	N	N		N					J	J	N
112	2_En Centre Hospitalier Général	1_Médico-chirurgicale / Polyvalente	13_Provence-Alpes-Côte d’Azur	4.5	6	8	4	700	4.4	3	20	O	50	25	50	75	25	50	50	75	5	5.4	5	25	OA	O	N	N		OA	O	N	N	N	P	P	N							N	O	O	N	O	Bronchospasme, État de mal réfractaire
n19	2_En Centre Hospitalier Général	1_Médico-chirurgicale / Polyvalente	11_Occitanie	7	4	12	4	350	10	11	18	O													OA	O	N	N		N					J	J	N
39	2_En Centre Hospitalier Général	1_Médico-chirurgicale / Polyvalente	1_Auvergne - Rhône-Alpes	12	6	20	10	850	6.5		20	O	70	90	90	90	95	95	95	95	50			25	OA	O	N	N		OD	O	N	N	N	J	P	O	O	N	N	N	N		O	O	N	O	N
47	2_En Centre Hospitalier Général	1_Médico-chirurgicale / Polyvalente	11_Occitanie	7	3	10	2	400	6	6	20	O	15	70	50	50	10	10	10	10	0	14	10	20	OA	O	N	N		N					J	J	N
n20	2_En Centre Hospitalier Général	1_Médico-chirurgicale / Polyvalente	3_Bretagne	8	5	10	6	450	6.5	4.5	16	O	28	60	60	80	60	50	50	70	10	20	15	13	OA	O	N	N		OA	O	N	N	N	P	P	O	O	N	N	N	N		N	O	N	N	N
187	2_En Centre Hospitalier Général	1_Médico-chirurgicale / Polyvalente	8_Île-de-France	11	8	15	8	1300	7	3	21	O	10	100	100		100	50	50	100	0	11	11	33	OA	O	N	N		OA	O	N	N	N	P	P	N							O	N	N	N	N
n21	1_En Centre Hospitalier Universitaire	1_Médico-chirurgicale / Polyvalente	8_Île-de-France	7	9	12	0	500	6.4	4.2	7	O	70	100	100	90	100	100	100	90	10	12	14	17	OA	O	N	N		OA	O	N	N	N	S	S	O	N	O	N	N	N		O	O	N	N	N
66	2_En Centre Hospitalier Général	1_Médico-chirurgicale / Polyvalente	8_Île-de-France	13	7	22	10	1200	6.2		25	O	65	100	75	80	1	70	70	80	15			28	N					N					J	J	N
30	2_En Centre Hospitalier Général	1_Médico-chirurgicale / Polyvalente	13_Provence-Alpes-Côte d’Azur	9	1.5	8	8					O													OA	O	N	N		N					J	J	N
n22	1_En Centre Hospitalier Universitaire	1_Médico-chirurgicale / Polyvalente	12_Pays de la Loire	8	3	12	0	800	3	1	2	O	2	1	1	1	1	1	1	1	1	4	3	0	OA	O	N	N		OA	O	N	N	N	P	P	N
107	2_En Centre Hospitalier Général	1_Médico-chirurgicale / Polyvalente	11_Occitanie	5	3	8	4		5	6	25	O	60	20	80	80	10	80	80	80	5	10	15	25	OA	O	N	N		OA	N	N	N	O	P	J	N
n23	1_En Centre Hospitalier Universitaire	1_Médico-chirurgicale / Polyvalente	8_Île-de-France	7	5	12	6	950	8		11	O	26	100	90	90	100	90	90	90	0	15		24	OA	O	N	N		N					J	J	N
133	2_En Centre Hospitalier Général	1_Médico-chirurgicale / Polyvalente	4_Centre-Val de Loire	6	4	12	6		7	5	33	O	20	70	20	60	20	70	5	50	10	20	10	35	OA	O	N	N		OA	O	N	N	N	P	P	O	N	N	O	N	N		N	N	N	O	N
n24	1_En Centre Hospitalier Universitaire	1_Médico-chirurgicale / Polyvalente	11_Occitanie	3	3	6	2	475	3.8		5	O	1	1				1		1	0	7.5	1.9	0	OA	N	N	N		N					J	J	N
100	3_En Établissements de Santé Privés d’Intérêt Collectif	1_Médico-chirurgicale / Polyvalente	6_Grand-Est	10	3	16	12	25	8	10	15	O	80	100	90	90	60	100	90	90	60	20	15	20	OA	N	N	N		N					J	J	N
n25	4_Etablissement Privé	1_Médico-chirurgicale / Polyvalente	8_Île-de-France	3	0	8	4	500	5	7	26	O	90	100	80	50	20	100	80	50	20	21	10	33	N					N					J	J	N
113	2_En Centre Hospitalier Général	1_Médico-chirurgicale / Polyvalente	11_Occitanie	5	4	8	3	550	6	5	19	O	10	40	40	40	20	40	40	50	40	10	15	50	N					N					J	J	N
99	2_En Centre Hospitalier Général	1_Médico-chirurgicale / Polyvalente	8_Île-de-France	7	7	12	6	1000	2	4	17	O	85	100	95	85	1	100	85	90	5	50	40	50	OA	N	N	N		N					J	J	N
n26	4_HIA	1_Médico-chirurgicale / Polyvalente	8_Île-de-France	6	4	8	4	750	6	5	16	O	40	100	80	80	90	100	80	80	90	22	21	28	OA	N	N	N		N					J	J	N
186	2_En Centre Hospitalier Général	1_Médico-chirurgicale / Polyvalente	4_Centre-Val de Loire	7	3	12	6	900	6		19	O													OA	O	N	N		OD	O	N	N	N	J	P	N							O	N	O	O	N
125	2_En Centre Hospitalier Général	1_Médico-chirurgicale / Polyvalente	6_Grand-Est	9	5	12	4	886	5.6		20.77	O	17.16	55.17	52.63	42.86	12.44	37.93	52.63	66.67	17.16	13.81		27.98	OA	O	N	N		N					J	J	N
53	1_En Centre Hospitalier Universitaire	1_Médico-chirurgicale / Polyvalente	6_Grand-Est	50	15	29	11	2200	3.7		10	O	100	100	50	50		100	50	50	0	15	15	18	OA	O	N	N		N					J	J	N
70	2_En Centre Hospitalier Général	1_Médico-chirurgicale / Polyvalente	10_Nouvelle-Aquitaine	8	5	15	8	612	7	6	21	O	30	60	45	40	20	93	45	50	5	12	13	14	OA	O	N	N		OA	O	N	N	N	P	P	N
102	2_En Centre Hospitalier Général	1_Médico-chirurgicale / Polyvalente	10_Nouvelle-Aquitaine	7	2	8	6	728	6.4	13.5	23	O	32	75	81	46	27	72	79	45	11	23	17	29	OA	O	N	N		N					J	J	N
54	1_En Centre Hospitalier Universitaire	1_Médico-chirurgicale / Polyvalente	6_Grand-Est	5	5	12	11	800	2.2	5	5	O	25	80	0	0	1.5	80	0	0	0	30	15	10	OA	O	N	N		OA	N	N	N	O	P	J	N
101	2_En Centre Hospitalier Général	1_Médico-chirurgicale / Polyvalente	2_Bourgogne-Franche-Comté	9	7	12	4	700	6		18	O	30	50	70	90	20	50	80	90	5	30	20	40	OA	O	N	N		N					J	J	N
n27	1_En Centre Hospitalier Universitaire	1_Médico-chirurgicale / Polyvalente	2_Bourgogne-Franche-Comté	4	4	17	0	700	8	4	20	O	25	90	60	50	10	90	50	40	0	15	10	35	N					N					J	J	N
57	2_En Centre Hospitalier Général	1_Médico-chirurgicale / Polyvalente	10_Nouvelle-Aquitaine	5	2	9	0	400	15	8	5	O	60	100	60	2	20	100	60	40	10	21	15	15	OA	O	N	N		N					J	J	N
82	2_En Centre Hospitalier Général	1_Médico-chirurgicale / Polyvalente	14_Corse	5	0	10	5	550	10	6	27	O	20	20	50	60	10	30	40	40	0	15	12	12	OA	O	N	N		N					J	J	N
n28	2_En Centre Hospitalier Général	1_Médico-chirurgicale / Polyvalente	2_Bourgogne-Franche-Comté	8	10	20	10	1800	6		23	O	18.5									14.5		31	OA	O	N	N		OA	O	N	N	N	P	S	O	N	O	N	N	N		N	N	O	N	N
n29	1_En Centre Hospitalier Universitaire	1_Médico-chirurgicale / Polyvalente	8_Île-de-France	4	3	15	10	650	6.8		11	O	3.2	38	14	11	9.6	40	2	50	0	17.8		35	N					N					J	J	N
153	2_En Centre Hospitalier Général	1_Médico-chirurgicale / Polyvalente	1_Auvergne - Rhône-Alpes	10	5	16	7	1500	8		23	O		100	100	87.5	25	100	100	100	25			19	OA	O	N	N		OD	O	N	N	N	J	J	N							N	N	N	O	N
n30	2_En Centre Hospitalier Général	1_Médico-chirurgicale / Polyvalente	1_Auvergne - Rhône-Alpes	4	2	8	5	650	6	8	20	O	20	100	90	50	20	100	90	35	5	11	17	32	OA	O	N	N		N					J	J	N
n31	2_En Centre Hospitalier Général	1_Médico-chirurgicale / Polyvalente	11_Occitanie	3.5	6	8	6	480	4.25	4.5	18.5	O	90					100	100	90				19	OA	O	N	O	Respi bloc	OA	O	N	N	O	P	P	O	N	O	N	N	O	problème sédation	N	O	N	N	O	sédation difficile
n32	2_En Centre Hospitalier Général	1_Médico-chirurgicale / Polyvalente	8_Île-de-France	8.5	4	12	6	950	5.6		22	O	80	90	80	85		100	85	90		13.6	9.2	35	N					N					J	J	N
n33	1_En Centre Hospitalier Universitaire	1_Médico-chirurgicale / Polyvalente	7_Hauts-de-France	5	4	10	0	337	11		18	O	35												OD	O	N	N		OD	O	N	N	N	J	P	O	O	N	N	N	N		N	O	O	N	N
n34	3_En Établissements de Santé Privés d’Intérêt Collectif	1_Médico-chirurgicale / Polyvalente	1_Auvergne - Rhône-Alpes	10	3	8	6		2	0.4	1	O										35	28		N					OD	N	N	N	O	J	P	N							N	N	N	N	O	Bronchospasme
7	3_En Établissements de Santé Privés d’Intérêt Collectif	1_Médico-chirurgicale / Polyvalente	1_Auvergne - Rhône-Alpes	6	4	12	6	850	6.2	9.4	18	O													OA	O	N	N		OD	O	N	N	N	J	P	N							N	O	N	O	N
n35	4_Etablissement Privé	1_Médico-chirurgicale / Polyvalente	1_Auvergne - Rhône-Alpes	2	1	8	12	1480	4.6	3	15	O	50	100	70	50	20	100	50	30	15	20	12	25	OA	O	N	N		OD	O	N	N	N	J	P	O	N	O	N	N	N		O	O	N	N	N
n36	2_En Centre Hospitalier Général	1_Médico-chirurgicale / Polyvalente	1_Auvergne - Rhône-Alpes	3.5	2	8	4	400	6		18	O	8					75	75	75	0			27.7	OD	O	N	N		OD	O	N	N	N	J	P	O	N	N	N	N	O	sélection patients	N	O	N	O	O	innovation scientifique
n37	2_En Centre Hospitalier Général	1_Médico-chirurgicale / Polyvalente	2_Bourgogne-Franche-Comté	4	3	8	0	350	5.45			O	30	80	95	30	10	80	95	30	10	10			OA	N	N	N		N					J	J	N
n38	2_En Centre Hospitalier Général	1_Médico-chirurgicale / Polyvalente	1_Auvergne - Rhône-Alpes	4	2	8	4	334	9.5		25.6	O	14.4	14.3	38.6	40		14.3	38.6	40		15.9	16.3	19.4	OA	O	N	N		OD	O	N	N	N	J	P	O	O	O	N	N	O	BPCO/Asthme	N	O	N	N	N
n39	2_En Centre Hospitalier Général	2_Médicale	4_Centre-Val de Loire	10	9	25	0	1450	6.5	5.5	23	O	34	100	100			100	100	100	40	15		21	OA	N	N	O	Respi bloc	OD	N	N	N	O	J	P	N							N	O	N	N	N
n40	3_En Établissements de Santé Privés d’Intérêt Collectif	1_Médico-chirurgicale / Polyvalente	13_Provence-Alpes-Côte d’Azur	6	2	10	6	600				O	30	35	30	30	10								OD	O	N	N		OD	O	N	N	N	J	S	N							N	O	N	O	N
179	2_En Centre Hospitalier Général	1_Médico-chirurgicale / Polyvalente	8_Île-de-France	8	5	10	6	650	10	4	24	O	25									15	7	40	OA	O	N	N		OA	O	N	N	N	P	S	O	N	O	N	N	N		N	O	N	N	N
96	3_En Établissements de Santé Privés d’Intérêt Collectif	1_Médico-chirurgicale / Polyvalente	6_Grand-Est	3	0	8	2	300	8		25	O	75	100	80	50	10	100	90	60	0	30	25	38	OA	O	N	N		N					J	J	N
n41	2_En Centre Hospitalier Général	1_Médico-chirurgicale / Polyvalente	4_Centre-Val de Loire	6	2	12	6	1175	5.8	5	16.8	O						70	80	150	1	16	15	11	OD	O	N	N		OD	O	N	N	N	J	P	N							N	N	N	O	O	présentation par industrie
75	2_En Centre Hospitalier Général	1_Médico-chirurgicale / Polyvalente	9_Normandie	6	7	10	4	670	7.5	3	16	O	20	100	100	100	20	100	90	90	20	23	14	28	OA	O	N	N		OD	O	N	N	N	J	P	O	N	N	N	N	O	début d'utilisation	O	O	N	N	N
n42	2_En Centre Hospitalier Général	1_Médico-chirurgicale / Polyvalente	7_Hauts-de-France	3	2	6	0	300	5		16	O	50	80	80	80	50	80	80	80	50			25	OA	O	N	N		N					J	J	N
116	3_En Établissements de Santé Privés d’Intérêt Collectif	1_Médico-chirurgicale / Polyvalente	1_Auvergne - Rhône-Alpes	2	3	12	12	400	10		25	O		70	70	60									OA	O	N	N		OA	O	N	N	N	P	P	O	O	N	N	N	N		O	O	O	N	N
1	1_En Centre Hospitalier Universitaire	1_Médico-chirurgicale / Polyvalente	1_Auvergne - Rhône-Alpes	6.5	9	16	8	1260	8	10	24.1	O	6									21	15	35	OA	O	O	N		OA	O	O	N	N	S	S	N							O	O	O	N	N
n43	3_En Établissements de Santé Privés d’Intérêt Collectif	1_Médico-chirurgicale / Polyvalente	1_Auvergne - Rhône-Alpes	10	6	10	5	900	6.5	6	22	N		5	5	5	5	0	0	0	0				OA	O	N	N		OA	O	N	N	N	J	J	N
2	1_En Centre Hospitalier Universitaire	1_Médico-chirurgicale / Polyvalente	1_Auvergne - Rhône-Alpes	11	3	12	0	550	3	1	5	N		4	4	4	4	4	4	4	4				OA	O	N	N		N					J	J	N
4	1_En Centre Hospitalier Universitaire	1_Médico-chirurgicale / Polyvalente	1_Auvergne - Rhône-Alpes	9	7	13	0	200	6	4	25	N		4	4	4	4	0	0	0	0				OA	O	N	N		OA	O	N	N	N	P	P	N							N	O	O	N	N
183	2_En Centre Hospitalier Général	1_Médico-chirurgicale / Polyvalente	10_Nouvelle-Aquitaine	5	3	10	5	680	8		20	O												20	OA	O	N	N		N					J	J	N
104	2_En Centre Hospitalier Général	1_Médico-chirurgicale / Polyvalente	3_Bretagne	5	3	8	4	700	5.6		11.5	O	6.3					2	12	9	2	14		13	OA	O	N	N		OA	O	O	N	N	P	P	N							N	O	O	N	N
120	2_En Centre Hospitalier Général	1_Médico-chirurgicale / Polyvalente	3_Bretagne	8	6	14	7	1400	5.9		18.6	O	9.4	9.9	10.4	10.4	6.1	9	13.5	14.5	5.6	15		27.8	OA	O	O	N		OD	O	N	N	N	J	P	O	N	O	N	N	O	Participation à l'essai clinique SESAR	N	N	O	N	N
13	2_En Centre Hospitalier Général	2_Médicale	13_Provence-Alpes-Côte d’Azur	14	1	8	4					O													OA	O	N	N		N					J	J	N
158	2_En Centre Hospitalier Général	1_Médico-chirurgicale / Polyvalente	4_Centre-Val de Loire	5	3	8	4	650	5		21	O	24	85	78	92	20	80	75	90	15	10.6	17.2	16	OA	O	N	N		N					J	J	N
n44	2_En Centre Hospitalier Général	1_Médico-chirurgicale / Polyvalente	1_Auvergne - Rhône-Alpes	5	0	8	4	400	7.6			O													OD	O	N	N		N					J	J	N
161	1_En Centre Hospitalier Universitaire	2_Médicale	1_Auvergne - Rhône-Alpes	10	9	18	10	800	7.25	7	16	O		100	100			100	100						OA	O	N	N		OA	O	N	N	N	P	P	O	N	O	N	N	N		O	N	N	N	N
3	1_En Centre Hospitalier Universitaire	2_Médicale	1_Auvergne - Rhône-Alpes	8	7	18	4	1524	5.1	6.9	17.6	O	24.2	100	100	80	30	100	100	70	30	9.5	10.4	31.7	OA	O	N	N		OA	O	N	N	N	P	S	O	O	O	O	N	N		O	O	N	N	O	facilité d'utilisation avec effets secondaires reduits
n45	1_En Centre Hospitalier Universitaire	1_Médico-chirurgicale / Polyvalente	2_Bourgogne-Franche-Comté	7	10	20	3	1250	7	5	20	O	46.6	100	40	30	20	100	20	7.5	0	12	8	10	OA	O	O	N		OA	N	O	N	N	P	J	O	N	N	N	O	N
n46	2_En Centre Hospitalier Général	1_Médico-chirurgicale / Polyvalente	1_Auvergne - Rhône-Alpes	7	6	12	6					O			75	75	10		80	80	45	15	17	31	OD	O	N	N		OD	O	N	N	N	J	P	N							N	O	N	N	O	Réveil pathologique avec sevrage des hypnotiques IVSE compliqué à manager.
149	1_En Centre Hospitalier Universitaire	1_Médico-chirurgicale / Polyvalente	1_Auvergne - Rhône-Alpes	8	7	20	0	900	7	4	10	O	95	100	100	25	95	100	100	20	14	14	10	50	OA	O	O	N		OA	O	O	N	O	P	S	O	O	O	N	N	N		N	O	O	O	O	avantages du systeme
45	2_En Centre Hospitalier Général	1_Médico-chirurgicale / Polyvalente	12_Pays de la Loire	7.3	6	12	10	1400	4.2		16	O	23					14	33	27		14		18.1	OA	O	N	N		OA	O	N	N	N	P	P	O	N	O	N	N	O	Protocole SESAR	N	O	O	N	N
[truncated: 99 more columns]
